# Supplementary material for: Decoding the Gut Microbiome in Primary Sjögren’s Syndrome and Primary Biliary Cholangitis: Shared Dysbiosis, Distinct Patterns, and Associations with Clinical Features
Source: Microorganisms. 2025 Nov 24;13(12):2668. doi: 10.3390/microorganisms13122668 (PMC12734952; doi:10.3390/microorganisms13122668)
Supplement: Supplementary file 1 [file microorganisms-13-02668-s001.zip]

Archive with 1 entries (1 files):
- microorganisms-3918747-supplementary.pdf
